# Supplementary material for: Hypertensive Disorders of Pregnancy and Pre-Pregnancy Hypertension with Subsequent Incident Venous Thromboembolic Events
Source: Int J Environ Res Public Health. 2024 Jan 12;21(1):89. doi: 10.3390/ijerph21010089 (PMC10815509; doi:10.3390/ijerph21010089)
Supplement: Supplementary file 1 [file ijerph-21-00089-s001.zip]

Archive with 1 entries (1 files):
- ijerph-2707192-supplementary.pdf
